# Supplementary material for: Prenatal Diagnosis of Malformations of Cortical Development: A Review of Genetic and Imaging Advances
Source: Biomedicines. 2026 Jan 5;14(1):107. doi: 10.3390/biomedicines14010107 (PMC12838827; doi:10.3390/biomedicines14010107)
Supplement: Supplementary file 1 [file biomedicines-14-00107-s001.zip]

Archive with 2 entries (2 files):
- Supplementary File S2.pdf
- Supplementary File S1.xlsx
