# Supplementary material for: Prenatal Diagnosis of Malformations of Cortical Development: A Review of Genetic and Imaging Advances
Source: Biomedicines. 2026 Jan 5;14(1):107. doi: 10.3390/biomedicines14010107 (PMC12838827; doi:10.3390/biomedicines14010107)
Supplement: Supplementary file 1 [file biomedicines-14-00107-s001.zip › Supplementary File S1.xlsx]

## Sheet: Data Extraction
Case number	PMID	DOI	First Author	Title	Citation	Year	Country	Study_Type	Number of Cases Included (N)	Number of Positive Diagnoses (n)	Detection Rate (n/N)	Diagnostic week	Imaging_Findings	Developmental Stage	Combined abnormalities	Technique	Gene_Variant	Variant	Inheritance	ACMG Classification	Pregnancy Outcome
	40798945	10.1002/mgg3.70130	Wang H	A Prenatal Ultrasound Study of Cerebral Cortical Sulci and Gyri Development in Fetuses With Overgrowth Syndrome and/or Cerebral Malformations due to Abnormalities in MTOR Pathway Genes	Mol Genet Genomic Med. 2025 Aug;13(8):e70130. doi: 10.1002/mgg3.70130.	2025	China	Case report	3	3	-	-	-		-	-	-	-	-	-	-
1	-	-	-	-	-	-	-	-	-	-	-	22.1	Polymicrogyria, Macrocephaly	Type I +II	Overgrowth, bilateral ventriculomegaly	WES	PIK3CA	NM_006218.4: c.1346C>T (p.Pro449Leu)	De novo	Pathogenic	Not reported
2	-	-	-	-	-	-	-	-	-	-	-	27.4	Polymicrogyria, Macrocephaly	Type I +II	Overgrowth, cleft palate	WES	MTOR	NM_004958.4: c.5663T>G (p.Phe1888Cys)	De novo	Pathogenic	Not reported
3	-	-	-	-	-	-	-	-	-	-	-	26.9	Polymicrogyria, Macrocephaly	Type I +II	Overgrowth	WES	MTOR	NM_004958.4: c.6643T>C (p.Ser2215Pro)	De novo	Pathogenic	Not reported
4	40581913	10.1002/pd.6841	Zhou F	Prenatal Phenotype of a Heterozygous Missense CHD4 Variant in a Fetus With Widened Cerebral Subarachnoid Space, Increased Head Circumference and Polyhydramnios	Prenat Diagn. 2025 Aug;45(9):1209-1212. doi: 10.1002/pd.6841. Epub 2025 Jun 29.	2025	China	Case report	1	1	-	25.7	Macrocephaly	Type I	Choroid plexus cysts, polyhydramnios	WES	CHD4	NM_001273.5: c.3668C>T (p.T1223I)	De novo	Likely Pathogenic	Termination
5	40524352	10.1002/pd.6838	Carmant LS	Occipital Cephalocele, Polymicrogyria, Ocular Anomaly and Vermian Dysplasia: Prenatal Markers for Knobloch Syndrome	Prenat Diagn. 2025 Jul;45(8):1074-1077. doi: 10.1002/pd.6838. Epub 2025 Jun 16.	2025	Canada	Case report	1	1	-	23.6	Polymicrogyria	Type II	Occipital cephalocele, vermian dysplasia, ocular elongation	WES	COL18A1	NM_130445.2: c.3024_3042del; p.(Pro1009LeufsTer*13), c.2823dup; p.(Gly942ArgfsTer*142)	Pat+Mat	Pathogenic, Pathogenic	Termination
6	40421135	10.3389/fnins.2025.1570160	Cheng S	Case Report: a novel homozygous ASNS variant in a Chinese female with severe microcephaly, encephalopathy and epilepsy	Front Neurosci. 2025 May 12;19:1570160. doi: 10.3389/fnins.2025.1570160. eCollection 2025.	2025	China	Case report	1	1	-	24	Microcephaly	Type I	Intrauterine growth restriction, cleft palate	WES	ASNS	NM_108370.2: c.4T>G (p.Cys2Gly)	Pat+Mat	Likely Pathogenic	Died at 6 months
	40404351	10.1002/pd.6818	Zhou H	Prenatal Exome Sequencing for Fetal Macrocephaly: A Large Prospective Observational Cohort Study	Prenat Diagn. 2025 May 22. doi: 10.1002/pd.6818. Online ahead of print.	2025	China	Cohort study	87	34	0.3908	-	-		-	-	-	-	-	-	-
7	-	-	-	-	-	-	-	-	-	-	-	23	Macrocephaly	Type I	NA	WES	MTOR	NM_004958.3:c.6981G>A (p.Met2327Ile)	De novo	Likely Pathogenic	Termination
8	-	-	-	-	-	-	-	-	-	-	-	30	Macrocephaly	Type I	NA	WES	PIK3CA	NM_006218.4: c.277C>T (p.Arg93Trp)	De novo	Likely Pathogenic	Termination
9	-	-	-	-	-	-	-	-	-	-	-	20	Macrocephaly	Type I	Mild bilateral ventriculomegaly	WES	PIK3R2	NM_005027.4: c.1117G>A (p.Gly373Arg)	Mat	Pathogenic	Termination
10	-	-	-	-	-	-	-	-	-	-	-	20.7	Macrocephaly	Type I	Mild left ventriculomegaly	WES	PIK3R2	NM_005027.4: c.1117G>A (p.Gly373Arg)	De novo	Pathogenic	Termination
11	-	-	-	-	-	-	-	-	-	-	-	30.1	Macrocephaly	Type I	Mild left ventriculomegaly	WES	PIK3R2	NM_005027.4: c.1117G>A (p.Gly373Arg)	De novo	Pathogenic	Termination
12	-	-	-	-	-	-	-	-	-	-	-	30.7	Macrocephaly	Type I	Right ectopic kidney	WES	PTEN	NM_000314.8: c.208C>T (p.Leu70Phe)	De novo	Likely Pathogenic	Termination
13	-	-	-	-	-	-	-	-	-	-	-	29	Macrocephaly	Type I	Megalencephaly	WES	PTEN	NM_000314.8: c.137A>C (p.Tyr46Ser)	De novo	Likely Pathogenic	Termination
14	-	-	-	-	-	-	-	-	-	-	-	30.4	Macrocephaly	Type I	Megalencephaly	WES	PTEN	NM_000314.8: c.389G>A (p.Arg130Gln)	Mat	Pathogenic	Termination
15	-	-	-	-	-	-	-	-	-	-	-	24.9	Macrocephaly	Type I	NA	WES	PTEN	NM_000314.8: c.697C>T (p.Arg233Ter)	De novo	Pathogenic	Termination
16	-	-	-	-	-	-	-	-	-	-	-	28	Macrocephaly	Type I	NA	WES	PTEN	NM_000314.8: c.656A>C (p.Gln219Pro)	De novo	Likely Pathogenic	Termination
17	-	-	-	-	-	-	-	-	-	-	-	27.9	Macrocephaly	Type I	NA	WES	PTEN	NM_000314.8: c.253+1dup	De novo	Pathogenic	Termination
18	-	-	-	-	-	-	-	-	-	-	-	29	Macrocephaly	Type I	Micromelia	WES	FGFR3	NM_000142.5: c.1138G>A (p.Gly380Arg)	De novo	Pathogenic	Termination
19	-	-	-	-	-	-	-	-	-	-	-	29.1	Macrocephaly	Type I	Micromelia	WES	FGFR3	NM_000142.5: c.1138G>A (p.Gly380Arg)	De novo	Pathogenic	Termination
20	-	-	-	-	-	-	-	-	-	-	-	29.1	Macrocephaly	Type I	Micromelia	WES	FGFR3	NM_000142.5: c.1138G>A (p.Gly380Arg)	De novo	Pathogenic	Termination
21	-	-	-	-	-	-	-	-	-	-	-	24.4	Macrocephaly	Type I	Micromelia	WES	FGFR3	NM_000142.5: c.1138G>A (p.Gly380Arg)	De novo	Pathogenic	Termination
22	-	-	-	-	-	-	-	-	-	-	-	23.6	Macrocephaly	Type I	Micromelia	WES	FGFR3	NM_000142.5: c.1138G>A (p.Gly380Arg)	De novo	Pathogenic	Termination
23	-	-	-	-	-	-	-	-	-	-	-	23.7	Macrocephaly	Type I	Micromelia, narrow chest	WES	FGFR3	NM_000142.5: c.742C>T (p.Arg248Cys)	De novo	Pathogenic	Termination
24	-	-	-	-	-	-	-	-	-	-	-	26.9	Macrocephaly	Type I	Micromelia	WES	FGFR3	NM_000142.5: c.1138G>A (p.Gly380Arg)	De novo	Pathogenic	Termination
25	-	-	-	-	-	-	-	-	-	-	-	29.1	Macrocephaly	Type I	Micromelia	WES	FGFR3	NM_000142.5: c.1138G>A (p.Gly380Arg)	De novo	Pathogenic	Termination
26	-	-	-	-	-	-	-	-	-	-	-	24.6	Macrocephaly	Type I	Mild left ventriculomegaly, micromelia	WES	FGFR3	NM_000142.5: c.1138G>A (p.Gly380Arg)	De novo	Pathogenic	Termination
27	-	-	-	-	-	-	-	-	-	-	-	31.4	Macrocephaly	Type I	Micromelia	WES	FGFR3	NM_000142.5: c.1138G>A (p.Gly380Arg)	De novo	Pathogenic	Termination
28	-	-	-	-	-	-	-	-	-	-	-	31.6	Macrocephaly	Type I	Micromelia	WES	FGFR3	NM_000142.5: c.1138G>A (p.Gly380Arg)	De novo	Pathogenic	Termination
29	-	-	-	-	-	-	-	-	-	-	-	34.3	Macrocephaly	Type I	Micromelia	WES	FGFR3	NM_000142.5: c.1138G>A (p.Gly380Arg)	De novo	Pathogenic	Termination
30	-	-	-	-	-	-	-	-	-	-	-	14.7	Macrocephaly	Type I	Micromelia, narrow chest,	WES	FGFR3	NM_000142.5: c.1948A>G p.(Lys650Glu)	De novo	Pathogenic	Termination
31	-	-	-	-	-	-	-	-	-	-	-	21.7	Macrocephaly	Type I	NA	WES	PTPN11	NM_002834.5: c.1361C>T(p.Pro454Leu)	De novo	Likely Pathogenic	Termination
32	-	-	-	-	-	-	-	-	-	-	-	32.3	Macrocephaly	Type I	Enlarged cisterna magna	WES	PTPN11	NM_002834.5: c.1492C>T(p.Arg498Trp)	Mat	Likely Pathogenic	Termination
33	-	-	-	-	-	-	-	-	-	-	-	23.3	Macrocephaly	Type I	Ascites	WES	HRAS	NM_005343.4: c.37G>T (p.Gly13Cys)	De novo	Pathogenic	Termination
34	-	-	-	-	-	-	-	-	-	-	-	28.4	Macrocephaly	Type I	Mild left ventriculomegaly	WES	NSD1	NM_022455.5: c.5227T>G (p.Trp1743Gly)	De novo	Pathogenic	Termination
35	-	-	-	-	-	-	-	-	-	-	-	30.1	Macrocephaly	Type I	Mild bilateral ventriculomegaly	WES	NSD1	NM_022455.5: c.999dup (p.Arg334ThrfsTer11)	De novo	Pathogenic	Termination
36	-	-	-	-	-	-	-	-	-	-	-	32.4	Macrocephaly	Type I	NA	WES	NSD1	NM_022455.5: c.4395del (p.Phe1465LeufsTer22)	De novo	Pathogenic	Termination
37	-	-	-	-	-	-	-	-	-	-	-	28.3	Macrocephaly	Type I	Moderate bilateral ventriculomegaly	WES	PTCH1	NM_000264.3: c.114delG (p.Leu39CysfsTer41)	Mat	Likely Pathogenic	Liveborn
38	-	-	-	-	-	-	-	-	-	-	-	32.3	Macrocephaly	Type I	NA	WES	NBEA	NM_001385012.1: c.8274C>A (p.Cys2758Ter)	De novo	Likely Pathogenic	Liveborn
39	-	-	-	-	-	-	-	-	-	-	-	32	Macrocephaly	Type I	Micromelia	WES	COL2A1	NM_001844.4: c.2545G>A (p.Gly849Ser)	De novo	Likely Pathogenic	Termination
40	-	-	-	-	-	-	-	-	-	-	-	30.1	Macrocephaly	Type I	Micromelia	WES	COL2A1	NM_001844.4: c.1835G>T (p.Gly612Val)	De novo	Likely Pathogenic	Termination
41	40371175	10.1159/000545445	Tan CW	A Novel GATAD2B Frameshift Variant Causes GATAD2B-Associated Neurodevelopmental Disorder with Camptodactyly	Mol Syndromol. 2025 Apr 2:1-5. doi: 10.1159/000545445. Online ahead of print.	2025	Singapore	Case report	1	1	-	21	Macrocephaly	Type I	Ventriculomegaly, subependymal hemorrhage	WES	GATAD2B	c.646del (p.His216Metfs*24)	De novo	Pathogenic	Termination
42	39988627	10.1002/pd.6765	Lynch DC	Early-Onset Macrosomia, Advanced Brain Maturation, and Gonadoblastoid Testicular Dysplasia in a Fetus With a PTEN Variant	Prenat Diagn. 2025 Apr;45(4):572-575. doi: 10.1002/pd.6765. Epub 2025 Feb 23.	2025	Canada	Case report	1	1	-	20.9	Macrocephaly	Type I	Overgrowth	Panel (Macrocephaly and overgrowth sequencing)	PTEN	c.210-2A>C	De novo	Pathogenic	Termination
43	39979680	10.1038/s41431-025-01802-3	Miyake N	Biallelic TEDC1 variants cause a new syndrome with severe growth impairment and endocrine complications	Eur J Hum Genet. 2025 Jun;33(6):738-746. doi: 10.1038/s41431-025-01802-3. Epub 2025 Feb 20.	2025	Japan	Case report	1	1	-	NA	Microcephaly	Type I	Intrauterine growth restriction	WES	TEDC1	NM_001134877.1: c.104-5C>G;c.787delG(Ala263LeufsTer29)	Pat+Mat	Pathogenic	Liveborn
44	39976347	10.1002/mgg3.70082	Su J	Unmasking a Recessive Allele by a Rare Interstitial Deletion at 10q26.13q26.2: Prenatal Diagnosis of MMP21 -Related Disorder and Further Refine INSYN2A Involvement in the Postnatal Cognitive Phenotype	Mol Genet Genomic Med. 2025 Feb;13(2):e70082. doi: 10.1002/mgg3.70082.	2025	China	Case report	1	1	-	23	Microcephaly	Type I	Intrauterine growth restriction, Ventricular septal defect	CMA	Del10q26.13q26.2	arr10q26.13q26.2(124810583-129250903)*1	Mat	Likely Pathogenic	Termination
45	39704251	10.1002/ajmg.a.63968	Giovannangeli L	Prenatal Diagnosis of Proteus Syndrome: About a Case	Am J Med Genet A. 2025 May;197(5):e63968. doi: 10.1002/ajmg.a.63968. Epub 2024 Dec 20.	2025	France	Case report	1	1	-	21	Megalencephaly, lissencephaly	Type I +II	Posterior lateral ventricle, corpus callosum anomalies	WES	AKT1	NM_001382430.1:c.49G > A (p.Glu17Lys)	De novo	Pathogenic	Termination
	39701139	10.1055/a-2467-3362	Chen J	Relationship between prenatal ultrasound signs and genetic abnormalities for fetal malformations of cortical development	Ultraschall Med. 2025 Oct;46(5):472-482. doi: 10.1055/a-2467-3362. Epub 2024 Dec 19.	2025	China	Cohort study	95	31	0.3263	-	-		-	-	-	-	-	-	-
46	-	-	-	-	-	-	-	-	-	-	-	20	Premature or aberrant appearance of sulcation, Irregular border of ventricular walls or irregular shape of ventricles, Macrocephaly	Type I +II	Long bone dysplasia	WES	FGFR3	c.742 C>T, p.R248C	De novo	Pathogenic or Likely Pathogenic	Termination
47	-	-	-	-	-	-	-	-	-	-	-	19	Premature or aberrant appearance of sulcation, Macrocephaly	Type I +II	Long bone dysplasia	WES	FGFR3	c.1118A>G, p.Y373C	De novo	Pathogenic or Likely Pathogenic	Termination
48	-	-	-	-	-	-	-	-	-	-	-	23	Premature or aberrant appearance of sulcation, Macrocephaly	Type I +II	Long bone dysplasia, bulging forehead, thoracostenosis	WES	FGFR3	c.1118A>G, p.Y373C	De novo	Pathogenic or Likely Pathogenic	Termination
49	-	-	-	-	-	-	-	-	-	-	-	29	Abnormal development of the Sylvian fissure, Premature or aberrant appearance of sulcation, Irregular border of ventricular walls or irregular shape of ventricles, Ganglionic eminence thickening or cavitation, Macrocephaly	Type I +II	Postaxial polydactyly	WES	CCND2	c.841C>T, p.P281S	De novo	Pathogenic or Likely Pathogenic	Termination
50	-	-	-	-	-	-	-	-	-	-	-	27	Delayed achievement of cortical milestones, Premature or aberrant appearance of sulcation, Irregular border of ventricular walls or irregular shape of ventricles	Type II	Ventriculomegaly	WES	GRIN1	c.1666C>A, p.Q556K	De novo	Pathogenic or Likely Pathogenic	Termination
51	-	-	-	-	-	-	-	-	-	-	-	26	Abnormal development of the Sylvian fissure, Premature or aberrant appearance of sulcation, , Macrocephaly	Type I +II	Dysgenesis of the corpus callosum, Irregular border of ventricular walls or irregular shape of ventricles, Ganglionic eminence thickening or cavitation	WES	RHOBTB2	c.2120G>A, p.R707H	De novo	Pathogenic or Likely Pathogenic	Termination
52	-	-	-	-	-	-	-	-	-	-	-	28	Irregular border of ventricular walls or irregular shape of ventricles	Type II	Mega cisterna magna, bowel dilatation, webbed fingers	WES	FLNA	c.7940_7941insGCGTTGTGGGTC, p.P2647Pfs*107	Mat	Pathogenic or Likely Pathogenic	Delivery
53	-	-	-	-	-	-	-	-	-	-	-	25	Abnormal development of the Sylvian fissure, Delayed achievement of cortical milestones, Irregular border of ventricular walls or irregular shape of ventricles, Abnormal shape or orientation of the sulci and gyri, Ganglionic eminence thickening or cavitation,	Type II	Mega cisterna magna, DCC, aberrant right subclavian artery	WES	FLNA	c.1632delC, p.M545Wfs*24	Mat	Pathogenic or Likely Pathogenic	Termination
54	-	-	-	-	-	-	-	-	-	-	-	29	Irregular border of ventricular walls or irregular shape of ventricles	Type II	Ventriculomegaly	WES	USP9X	c.5632G>T, p.G1878W	De novo	Pathogenic or Likely Pathogenic	Delivery
55	-	-	-	-	-	-	-	-	-	-	-	31	Macrocephaly	Type I	Ventriculomegaly, brachydactyly, Irregular border of ventricular walls or irregular shape of ventricles	WES	NFIX	c.370C>T, p.R124W	De novo	Pathogenic or Likely Pathogenic	Delivery
56	-	-	-	-	-	-	-	-	-	-	-	29	Irregular border of ventricular walls or irregular shape of ventricles	Type II	Left choroid fissure cyst, absence of right septum pellucidum	WES	ARX	c.1278_1279insCACCC, p.D427Hfs*38	De novo	Pathogenic or Likely Pathogenic	Termination
57	-	-	-	-	-	-	-	-	-	-	-	28	Microcephaly, Abnormal development of the Sylvian fissure	Type I +II	Dysgenesis of the corpus callosum	WES	ASPM	c.4195dup, p.T1399Nfs*20	Pat+Mat	Pathogenic or Likely Pathogenic	Termination
58	-	-	-	-	-	-	-	-	-	-	-	33	Macrocephaly	Type I	Ventriculomegaly, mega cisterna magna, postaxial polydactyly, Premature or aberrant appearance of sulcation, Ganglionic eminence thickening or cavitation	WES	CCND2	c.812C>A, p.S271X	De novo	Pathogenic or Likely Pathogenic	Termination
59	-	-	-	-	-	-	-	-	-	-	-	29	Abnormal development of the Sylvian fissure, Delayed achievement of cortical milestones, Irregular border of ventricular walls or irregular shape of ventricles	Type II	Ventriculomegaly, Blake’s pouch cyst, unilateral cerebellar hypoplasia	WES	TUBB3	c.5G>A, p.R2K	De novo	Pathogenic or Likely Pathogenic	Termination
60	-	-	-	-	-	-	-	-	-	-	-	27	Abnormal development of the Sylvian fissure, Delayed achievement of cortical milestones, Irregular border of ventricular walls or irregular shape of ventricles, Ganglionic eminence thickening or cavitation	Type II	Dysgenesis of the corpus callosum, Ventriculomegaly	WES	TUBB2B	c.517C>T, p.P173S	De novo	Pathogenic or Likely Pathogenic	Termination
61	-	-	-	-	-	-	-	-	-	-	-	30	Intraparenchymal hyperechogenic nodules	Type II	cardiac rhabdomyoma	WES	TSC2	c.1372C>T, p.R458X	De novo	Pathogenic or Likely Pathogenic	Termination
62	-	-	-	-	-	-	-	-	-	-	-	29	Intraparenchymal hyperechogenic nodules	Type II	cardiac rhabdomyoma	WES	TSC2	c.5024 C>T, p.P1675L	De novo	Pathogenic or Likely Pathogenic	Termination
63	-	-	-	-	-	-	-	-	-	-	-	21	Abnormal development of the Sylvian fissure, Delayed achievement of cortical milestones	Type II	Ventriculomegaly, Hyperechoic band on the cortical surface, reduced cortical thickness, absence of septum pellucidum, kinked brainstem, meningocele	WES	POMT2	c.2070G>A, p.W690X; c.1654-1G>C, p?	Pat+Mat	Pathogenic or Likely Pathogenic	Termination
64	-	-	-	-	-	-	-	-	-	-	-	23	Abnormal development of the Sylvian fissure, Delayed achievement of cortical milestones	Type II	Ventriculomegaly, dilation of the third ventricle, Dysgenesis of the corpus callosum, absence of vermis of cerebellum, kinked brainstem, reduced cortical thickness	WES	FKTN	c.139C>T, p.R47X; ex.3-3del	Pat+Mat	Pathogenic or Likely Pathogenic	Termination
65	-	-	-	-	-	-	-	-	-	-	-	29	Microcephaly, Abnormal development of the Sylvian fissure	Type I +II	NA	WES	MCPH1	c.22+1G>A, p.?; ex.6-9del	Pat+Mat	Pathogenic or Likely Pathogenic	Termination
66	-	-	-	-	-	-	-	-	-	-	-	27	Abnormal development of the Sylvian fissure	Type II	Ventriculomegaly	WES	DYNC1H1	c.9961_9967delinsTCGTCTT, p.D3221_R3223DELINSSSW	De novo	Pathogenic or Likely Pathogenic	Termination
67	-	-	-	-	-	-	-	-	-	-	-	21	Abnormal development of the Sylvian fissure	Type II	Micrognathia, Blake’s pouch cyst	WES	NIPBL	c.7330del, p.E2444Kfs*6	De novo	Pathogenic or Likely Pathogenic	Termination
68	-	-	-	-	-	-	-	-	-	-	-	28	Abnormal development of the Sylvian fissure, Delayed achievement of cortical milestones	Type II	Ventriculomegaly	CMA	Del5q35	arr5q35(175576602-177422760)*1	NA	Pathogenic	Termination
69	-	-	-	-	-	-	-	-	-	-	-	25	Abnormal development of the Sylvian fissure, Abnormal shape or orientation of the sulci and gyri	Type II	Irregular border of ventricular walls or irregular shape of ventricles	CMA	Dup2p25.3, Del9p	arr2p25.3(17019-31664339)*3; arr9p(216640-13276052)*1	NA	Pathogenic	Termination
70	-	-	-	-	-	-	-	-	-	-	-	26	Abnormal development of the Sylvian fissure, Delayed achievement of cortical milestones, Ganglionic eminence thickening or cavitation	Type II	Dysgenesis of the corpus callosum, Ventriculomegaly, cerebellar vermis cyst	CMA	Del1q43-44, Dup4p16.3	arr1q43-q44(240210001-249210000)*1; arr4p16.3(10001_318-51000)*3	NA	Pathogenic	Termination
71	-	-	-	-	-	-	-	-	-	-	-	27	Abnormal development of the Sylvian fissure, Delayed achievement of cortical milestones	Type II	NA	CMA	Del17p13.3	arr17p13.3(2286311-2494902)*1	NA	Pathogenic	Termination
72	-	-	-	-	-	-	-	-	-	-	-	33	Abnormal development of the Sylvian fissure, Delayed achievement of cortical milestones	Type II	Ventriculomegaly	CMA	Del17p13.3	arr17p13.3(87009-2096909)*1	NA	Pathogenic	Termination
73	-	-	-	-	-	-	-	-	-	-	-	31	Abnormal development of the Sylvian fissure, Delayed achievement of cortical milestones	Type II	Ventriculomegaly	CMA	Del17p13.3	arr17p13.3(1537730-2537850)*1	NA	Pathogenic	Termination
74	-	-	-	-	-	-	-	-	-	-	-	33	Irregular border of ventricular walls or irregular shape of ventricles	Type II	Ventriculomegaly, skull morphological abnormality, facial abnormalities	CMA	Del2q37	arr2q37(232665757-243041364)*1	NA	Pathogenic	Termination
75	-	-	-	-	-	-	-	-	-	-	-	29	Abnormal development of the Sylvian fissure	Type II	Dysgenesis of the corpus callosum, Ventriculomegaly, fetal growth restriction, cerebellar hypoplasia	CMA	Del6q27	arr6q27(168508297-170914297)*1	NA	Pathogenic	Termination
76	-	-	-	-	-	-	-	-	-	-	-	27	Irregular border of ventricular walls or irregular shape of ventricles	Type II	Ventriculomegaly, nasal bone hypoplasia,bowel dilatation	CMA	Del3q24	arr3q24(147386258-157521352)*1	NA	Pathogenic	Termination
77	39634241	10.1159/000539099	Pal S	Two-Compound Heterozygous Deletions Affecting TUBGCP6 in a Patient with Microcephaly and Ocular Abnormalities and in an Unborn Sibling with Abnormal Sulcation	Mol Syndromol. 2024 Dec;15(6):503-516. doi: 10.1159/000539099. Epub 2024 Jun 10.	2024	India	Case report	1	1	-	30	Microcephaly, agyria/pachygyria	Type I +II	Ocular abnormalities	WGS	TUBGCP6	405 bp deletion and c.5275_5285del (p.Pro1759AlafsTer68)	Pat+Mat	Pathogenic, Pathogenic	Full-term vaginal delivery (very low birth weight 1450g)
	39433644	10.1007/s00404-024-07789-4	Luo X	Prenatal diagnosis, ultrasound findings, and pregnancy outcome of 17q12 deletion and duplication syndromes: a retrospective case series	Arch Gynecol Obstet. 2024 Dec;310(6):2921-2930. doi: 10.1007/s00404-024-07789-4. Epub 2024 Oct 21.	2024	China	Case series	3	3	-	-	-		-	-	-	-	-	-	-
78	-	-	-	-	-	-	-	-	-	-	-	29	Microcephaly	Type I	Tetralogy of fallot	CMA	Dup17q12	arr17q12 (34,802,055–36,282,774) × 3	NA	Pathogenic	Live birth
79	-	-	-	-	-	-	-	-	-	-	-	30	Microcephaly	Type I	NA	CMA	Dup17q12	arr17q12 (34,822,455–36,486,224) × 3	NA	Pathogenic	Live birth
80	-	-	-	-	-	-	-	-	-	-	-	27	Microcephaly	Type I	Ventricular septal defect, cleft lip and palate, polyhydramnios	CMA	Dup17q12	arr17q12 (34,822,465–36,344,365) × 3	NA	Pathogenic	Termination
81	39428552	10.1002/pd.6684	Kratochwila C	Prenatal Diagnosis of Warsaw Breakage Syndrome: Fetal Compound Heterozygous Variants in the DDX11 Gene Associated With Growth Restriction, Cerebral, and Extra-Cerebral Malformations	Prenat Diagn. 2024 Nov;44(12):1526-1529. doi: 10.1002/pd.6684. Epub 2024 Oct 20.	2024	Switzerland	Case report	1	1	-	24	Microcephaly	Type I	Delayed sulcation, short corpus callosum	WES	DDX11	NM_030653.4: c.1403dupT, p.(Ser469Valfs*32), c.1672C>T, p.(Arg558*)	Pat+Mat	Pathogenic	Termination
	39359128	10.1002/mgg3.70016	Luo C	Application of Whole-Exome Sequencing in the Prenatal Diagnosis of Foetuses With Central Nervous System Abnormalities	Mol Genet Genomic Med. 2024 Oct;12(10):e70016. doi: 10.1002/mgg3.70016.	2024	China	Case series	9	9	-	-	-		-	-	-	-	-	-	-
82	-	-	-	-	-	-	-	-	-	-	-	23.6	Neuronal migration disorders	Type II	Left open-lip cleft malformation, leucomalacia, dysplasia of the corpus callosum, abnormal morphology of the lateral cleft	WES	COL4A2	NM_001846.2: c.2758+1G>C	De novo	Likely pathogenic	NA
83	-	-	-	-	-	-	-	-	-	-	-	28.7	Microcephaly	Type I	Dysgenesis of the Sylvian fissure, delayed sulcal appearance	WES	ASPM	NM_018136.4: c.2751_2757delCGAATTC (p.Glu918ArgfsTer15); c.7874_7880delACCAGGC (p.His2625LeufsTer14)	Pat+Mat	Likely pathogenic; Likely pathogenic	NA
84	-	-	-	-	-	-	-	-	-	-	-	32.6	Microcephaly	Type I	Delayed sulcal appearance	WES	ASPM	NM_018136.4:c.9323_9327delTTCTT(p.Leu3108ProfsTer14);c.6994C>T (p.Arg2332Ter)	Pat+Mat	Likely pathogenic; Likely pathogenic	NA
85	-	-	-	-	-	-	-	-	-	-	-	31.9	Microcephaly	Type I	Delayed sulcal appearance	WES	PNKP	NM.007254.3:c.199–10-203delinsTCTGAGGGGT;c.1505C>T	Pat+Mat	Pathogenic; Likely pathogenic	NA
86	-	-	-	-	-	-	-	-	-	-	-	30.1	Microcephaly	Type I	Delayed sulcal appearance, dysplasia of the thoracic spine, FGR	WES	SMC3	NM_005445.3:c.3449A>C (p.Asp1150Ala)	De novo	Likely pathogenic	NA
87	-	-	-	-	-	-	-	-	-	-	-	28	Microcephaly	Type I	Neuronal migration disorders, cerebellar dysplasia, right microtia with external auditory canal atresia, micromandible, cleft palate	WES	EFTUD2	NM_004247.3:c.2028_2035delTGAAACGC (p.Glu677Ter)	De novo	Pathogenic	NA
88	-	-	-	-	-	-	-	-	-	-	-	29.1	Microcephaly	Type I	Delayed sulcal appearance, FGR	WES	NIPBL	NM_133433.3:c.199_200insC(p.His67Profs*2)	De novo	Pathogenic	NA
89	-	-	-	-	-	-	-	-	-	-	-	27.1	Microcephaly	Type I	Enlarged posterior fossa, delayed sulcal appearance, multiple punctate strong echoes in the brain parenchyma	WES	TREX1	NM_033629.3:c.296_299dupGTTT (p.Phe100LeufsTer3); c.294dupA (p.Cys99MetfsTer3)	Pat+Mat	Likely pathogenic; Likely pathogenic	NA
90	-	-	-	-	-	-	-	-	-	-	-	31.4	Ectopic grey matter	Type II	Arachnoid cyst, supravalvular stenosis with distally widened inner diameter caused by the crest- like structure of the aortic valve. Single umbilical artery	WES	FLNA	NM_00111055 6.2:c.6724C>T (p.Arg2242Ter)	De novo	Pathogenic	NA
91	39344621	10.3760/cma.j.cn511374-20240123-00065	Wang J	[Genetic analysis of a child with autosomal recessive primary microcephaly due to variant of ASPM gene and a literature review]	Zhonghua Yi Xue Yi Chuan Xue Za Zhi. 2024 Oct 10;41(10):1243-1248. doi: 10.3760/cma.j.cn511374-20240123-00065.	2024	China	Case report	1	1	-	22	Microcephaly	Type I	NA	WES	ASPM	c.8044C>T (p.R2682X), c.8652dup(p.A2885Sfs*35)	Pat+Mat	Pathogenic	Termination
92	39304976	10.1002/pd.6653	Rodó C	Parental or Trio Magnetic Resonance Imaging to Improve Prenatal Counseling in Brain Anomalies	Prenat Diagn. 2024 Nov;44(12):1435-1443. doi: 10.1002/pd.6653. Epub 2024 Sep 20.	2024	Spain	Case report	1	1	-	NA	Periventricular nodular heterotopia	Type II	Corpus callosum dysgenesis, megacisterna magna	WES	FLNA	NM_001456.3: c.6097C>T (p.Q2033*)	Mat	Pathogenic	NA
93	39285959	10.1016/j.radcr.2024.07.190	Neves MT	A familial case of diffuse periventricular nodular heterotopia identified prenatally: Filamin A defect as the probable cause	Radiol Case Rep. 2024 Aug 31;19(11):5393-5398. doi: 10.1016/j.radcr.2024.07.190. eCollection 2024 Nov.	2024	Portugal	Case report	1	1	-	20.3	Periventricular nodular heterotopia	Type II	Mega cisterna magna	WES	FLNA	c.1554del p.(Val519fs*)	Mat	Likely pathogenic	Live birth
94	38690959	10.1097/YPG.0000000000000369	Du J	Whole-exome-based single nucleotide variants and copy number analysis for prenatal diagnosis of compound heterozygosity of SMPD4	Psychiatr Genet. 2024 Jun 1;34(3):74-80. doi: 10.1097/YPG.0000000000000369. Epub 2024 Apr 4.	2024	China	Case report	1	1	-	22	Microcephaly	Type I	Intrauterine growth restrictions	WES	SMPD4	c.387-1G>A, 2q21.1 microdeletion	Pat+Mat	NA	Termination
95	38666792	10.1002/pd.6568	Martínez-Diago C	Novel variant in ACTA1 identified in a fetus with akinesia deformation sequence and cortical development delay	Prenat Diagn. 2024 Jul;44(8):996-998. doi: 10.1002/pd.6568. Epub 2024 Apr 26.	2024	Spain	Case report	1	1	-	20.5	Cortical development delay	Type III	Enlarged subarachnoid space	WES	ACTA1	NM_001100.4: c.235 A>C (p. Thr79Pro)	De novo	Pathogenic	Termination
	38634212	10.1002/mgg3.2440	Wang LL	Malformations of cortical development: Fetal imaging and genetics	Mol Genet Genomic Med. 2024 Apr;12(4):e2440. doi: 10.1002/mgg3.2440.	2024	China	Cohort study	32	22	0.6875	-	-		-	-	-	-	-	-	-
96	-	-	-	-	-	-	-	-	-	-	-	33	Lissencephaly, Heterotopia	Type II	NA	WES	DCX	NM_001195553.2 c.232C>T p.(Arg78Cys)	De novo	Pathogenic	Termination
97	-	-	-	-	-	-	-	-	-	-	-	23	Lissencephaly	Type II	Hydrocephalus	WES	FKTN	NM_001079802.2 c.919C>T p.(Arg307Ter); c.1106del, p.(Phe369SerfsTer37)	Pat+Mat	Pathogenic	Termination
98	-	-	-	-	-	-	-	-	-	-	-	25	Lissencephaly	Type II	Agenesis of corpus callosum, Tetralogy of Fallot	CMA	Del17p13.3	NA	De novo	Pathogenic	Termination
99	-	-	-	-	-	-	-	-	-	-	-	33	Lissencephaly	Type II	Intrauterine growth retardation	CMA	Dup10p15.3p11.21	NA	De novo	Pathogenic	Termination
100	-	-	-	-	-	-	-	-	-	-	-	30	Lissencephaly	Type II	Hydrocephalus	WES	TUBA1A	NM_006009.4 c.1204C>T p.(Arg402Cys)	De novo	Pathogenic	Termination
101	-	-	-	-	-	-	-	-	-	-	-	24	Lissencephaly	Type II	NA	WES	TUBB3	NM_006086.4 c.836A>G p.(Gln279Arg)	De novo	Pathogenic	Termination
102	-	-	-	-	-	-	-	-	-	-	-	27	Pachygyria	Type II	Agenesis of corpus callosum	WES	PPIL1	NM_016059.5 c.392G>A p.(Arg131Gln); c.391C>T , p.(Arg131Ter)	Pat+Mat	Pathogenic	Termination
103	-	-	-	-	-	-	-	-	-	-	-	22	Pachygyria	Type II	Agenesis of corpus callosum	WES	DCX	NM_001195553.2 c.280A>G p.(Asn94Asp)	Mat	Pathogenic	Termination
104	-	-	-	-	-	-	-	-	-	-	-	37	Pachygyria, Polymicrogyria	Type II	NA	CMA	Del17p13.3	NA	De novo	Pathogenic	Termination
105	-	-	-	-	-	-	-	-	-	-	-	25	Pachygyria	Type II	Cleft palate, Absent radius, Oligodactyly	WES	NIPBL	NM_133433.4 c.3445C>T p.(Arg1149Ter)	De novo	Pathogenic	Termination
106	-	-	-	-	-	-	-	-	-	-	-	23	Lissencephaly	Type II	NA	WES	DCX	NM_001195553.2 c.644C>T p.(Thr215Ile)	De novo	Pathogenic	Termination
107	-	-	-	-	-	-	-	-	-	-	-	23	Subcortical band heterotopia	Type II	Subependymal cysts	WES	PDHA1	NM_000284.4 c.855_858dup p.(Tyr287AspfsTer11)	De novo	Pathogenic	Termination
108	-	-	-	-	-	-	-	-	-	-	-	28	Microlissencephaly	Type I +II	NA	WES	ASPM	c.1789C>T (p.Arg597*)	Pat+Mat	Pathogenic	Termination
109	-	-	-	-	-	-	-	-	-	-	-	24	Hemimegalencephaly	Type I	NA	WES	mTOR	c.6644C>T (p.Ser2215Phe)	De novo	Pathogenic	Termination
110	-	-	-	-	-	-	-	-	-	-	-	29	Microlissencephaly	Type I +II	NA	WES	ASPM	c.1789C>T (p.Arg597*)	Pat+Mat	Pathogenic	Termination
111	-	-	-	-	-	-	-	-	-	-	-	29	Microlissencephaly	Type I +II	NA	WES	ASPM	c.1789C>T (p.Arg597*); c.4019delA (p.Lys1340fs)	Pat+Mat	Pathogenic	Termination
112	-	-	-	-	-	-	-	-	-	-	-	22	Microlissencephaly	Type I +II	NA	WES	ASPM	c.1789C>T (p.Arg597*); c.7782_7783delGA (p.Lys2595fs)	Pat+Mat	Pathogenic	Termination
113	-	-	-	-	-	-	-	-	-	-	-	25	Microlissencephaly	Type I +II	NA	WES	ASPM	c.6994C>T (p.Arg2332*); c.7782_7783delGA (p.Lys2595fs)	Pat+Mat	Pathogenic	Termination
114	-	-	-	-	-	-	-	-	-	-	-	26	Polymicrogyria	Type II	NA	WES	ADGRG1	c.707_708insG (p.Val1237fs); c.1387A>C (p.Ser463Arg)	Pat+Mat	Pathogenic	Termination
115	-	-	-	-	-	-	-	-	-	-	-	33	Polymicrogyria	Type II	NA	WES	PIK3R2	c.1117G>A (p.Gly373Arg)	De novo	Pathogenic	Termination
116	-	-	-	-	-	-	-	-	-	-	-	36	Polymicrogyria	Type II	Hydrocephalus	WES	PEX6	c.1313dupT (p.Glu439fs*5)	Pat+Mat	Pathogenic	Termination
117	-	-	-	-	-	-	-	-	-	-	-	30	Cortical Atrophy	Type III	Leukomalacia	WES	SAMHD1	c.619G>A (p.Asp207Asn)	Pat+Mat	Pathogenic	Termination
118	38549198	10.1002/pd.6560	Burrill N	Fetus with multiple congenital anomaly syndrome caused by novel variant in ATP1A2	Prenat Diagn. 2024 May;44(5):661-664. doi: 10.1002/pd.6560. Epub 2024 Mar 28.	2024	USA	Case report	1	1	-	35.5	Microcephaly	Type I	Severe ventriculomegaly, congenital diaphragmatic hernia	WES	ATP1A2	c.2439+1G>A	Pat+Mat	Likely pathogenic	Fetal demise
119	38501757	10.1002/ajmg.a.63598	Kong X	Novel biallelic SASS6 variants associated with primary microcephaly and fetal growth restriction	Am J Med Genet A. 2024 Jul;194(7):e63598. doi: 10.1002/ajmg.a.63598. Epub 2024 Mar 19.	2024	China	Case report	1	1	-	23.5	Microcephaly	Type I	Growth restriction, poor brain development	WES	SASS6	NM_194292.3:c.450_453del (p.Lys150AsnfsTer7), c.1674+3A>G (splice variant)	Pat+Mat	Pathogenic	Termination
	38494511	10.1007/s00404-024-07388-3	Sukenik-Halevy R	Chromosomal microarray testing yield in 829 cases of microcephaly: a clinical characteristics-based analysis for prenatal and postnatal cases	Arch Gynecol Obstet. 2024 Sep;310(3):1547-1554. doi: 10.1007/s00404-024-07388-3. Epub 2024 Mar 18.	2024	Israel	Cohort study	87	4	0.046	-	-		-	-	-	-	-	-	-
120	-	-	-	-	-	-	-	-	-	-	-	NA	Microcephaly	Type I	NA	CMA	Dup17q12	arr17q12(34,815,551-36,185,351)*3	NA	Pathogenic	NA
121	-	-	-	-	-	-	-	-	-	-	-	NA	Microcephaly	Type I	Ventriculomegaly, severe early FGR	CMA	Triploidy	arr(1-22, X)*3	NA	Pathogenic	NA
122	-	-	-	-	-	-	-	-	-	-	-	NA	Microcephaly	Type I	Early FGR (15 W)	CMA	Del7q11.23	arr7q11.23(72,722,981-74,138,603)*1	NA	Pathogenic	NA
123	-	-	-	-	-	-	-	-	-	-	-	NA	Microcephaly	Type I	NA	CMA	Del2q33.1-q34	arr2q33.1q34(202,638,054-209,125,186)*1	NA	Pathogenic	NA
124	38469100	10.1016/j.ymgmr.2024.101056	Szalai R	Importance and application of WES in fetal genetic diagnostics: Identification of novel ASPM mutation in a fetus with microcephaly	Mol Genet Metab Rep. 2024 Jan 18;38:101056. doi: 10.1016/j.ymgmr.2024.101056. eCollection 2024 Mar.	2024	Hungary	Case report	1	1	-	23	Microcephaly	Type I	Delayed brain development	WES	ASPM	c.8506_8507delCA (p.Gln2836Glufs*35), c.3134_3135delTC (p.Leu1045Glnfs*17)	Pat+Mat	Pathogenic	Termination
125	38311563	10.3760/cma.j.cn511374-20230201-00045	Tang H	[Genetic analysis of a fetus with Meckel syndrome due to variants of TMEM67 gene]	Zhonghua Yi Xue Yi Chuan Xue Za Zhi. 2024 Feb 10;41(2):221-224. doi: 10.3760/cma.j.cn511374-20230201-00045.	2024	China	Case report	1	1	-	18	Microcephaly	Type I	Oligohydramnios, polycystic kidneys, banana-shaped cerebellu	WES	TMEM67	c.296delA (p.Lys99SerfsTer6); c.1243G>A (p.Val415Met)	Pat+Mat	Pathogenic	Termination
126	38284444	10.1002/mgg3.2358	Yi S	A genetic variant in the MAST1 gene is associated with mega-corpus-callosum syndrome with hypoplastic cerebellar vermis, in a fetus	Mol Genet Genomic Med. 2024 Jan;12(1):e2358. doi: 10.1002/mgg3.2358.	2024	China	Case report	1	1	-	31	Lissencephaly	Type II	Bilateral ventriculomegaly, Thick corpus callosum	WES	MAST1	NM_014975.3: c.695T>C (p.Leu232Pro)	De novo	Likely pathogenic	Termination
127	38214746	10.1007/s00381-024-06285-z	Meunier C	An unusual presentation of de novo RAC3 variation in prenatal diagnosis	Childs Nerv Syst. 2024 May;40(5):1597-1602. doi: 10.1007/s00381-024-06285-z. Epub 2024 Jan 12.	2024	Belgium	Case report	1	1	-	31	Polymicrogyria	Type II	Triventricular dilatation, without cerebellar, brainstem, callosal anomalies.	WES	RAC3	c.276T>A (p.Asn92Lys)	De novo	Likely pathogenic	Termination
	38113582	10.1016/j.ejogrb.2023.12.004	Liu J	Prenatal evaluation of genetic variants in fetuses with small head circumference: A single-center retrospective study	Eur J Obstet Gynecol Reprod Biol. 2024 Feb;293:57-66. doi: 10.1016/j.ejogrb.2023.12.004. Epub 2023 Dec 12.	2024	China	Cohort study	157	37	0.2356	-	-		-	-	-	-	-	-	-
128	-	-	-	-	-	-	-	-	-	-	-	NA	Microcephaly	Type I	Intrauterine growth retardation, ventricular septal defect, coarctation of the aorta	CMA	Del4p16.3	arr4p16.3p16.1 (68345-29838983)*1	NA	Pathogenic	Termination
129	-	-	-	-	-	-	-	-	-	-	-	NA	Possible Microcephaly	Type I	Intrauterine growth retardation, absent nasal bone, bowel obstruction, renal hypoplasia	CMA	Del4p16.3	arr4p16.3p15.2 (68346-21925557)*1	NA	Pathogenic	Termination
130	-	-	-	-	-	-	-	-	-	-	-	NA	Possible Microcephaly	Type I	Intrauterine growth retardation, short femur, polyhydramnios	CMA	Del4p16.3	arr4p16.3p16.1 (68345-9597692)*1	NA	Pathogenic	Termination
131	-	-	-	-	-	-	-	-	-	-	-	NA	Possible Microcephaly	Type I	Intrauterine growth retardation, left ventricular hyperechoic, kidneys dysplasia and nasal bone dysplasia	CMA	Del4p16.3	arr4p16.3p16.1 (68345-6284633)*1	NA	Pathogenic	Termination
132	-	-	-	-	-	-	-	-	-	-	-	NA	Microcephaly	Type I	Intrauterine growth retardation, persistent left superior vena cava, aberrant right subclavian artery, spina bifida occulta, hypospadias	CMA	Del4p16.3	arr4p16.3(68346-4310907)*1	NA	Pathogenic	Termination
133	-	-	-	-	-	-	-	-	-	-	-	NA	Microcephaly	Type I	Intrauterine growth retardation, short nasal bone, spina bifida occulta, small kidneys	CMA	Del4p16.3	arr4p16.3(68345-3950060)*1	NA	Pathogenic	Termination
134	-	-	-	-	-	-	-	-	-	-	-	NA	Possible Microcephaly	Type I	Intrauterine growth retardation, flat forehead, short corpus callosum, pachygyria congenital cataract, spina bifida occulta	CMA	Del4p16.2	arr4p16.2(4597053-5046326)*1	NA	Pathogenic	Termination
135	-	-	-	-	-	-	-	-	-	-	-	NA	Possible Microcephaly	Type I	Intrauterine growth retardation, tricuspid regurgitation, echogenic bowel, hyperechoic and polycystic kidneys	CMA	Dup2q37.1q37.3	arr2q37.1q37.3 (231540604-242783384)*3	NA	Pathogenic	Termination
136	-	-	-	-	-	-	-	-	-	-	-	NA	Microcephaly	Type I	Intrauterine growth retardation	CMA	Del17q22	arr17q22 (54626338-56718294)*1	NA	Pathogenic	Termination
137	-	-	-	-	-	-	-	-	-	-	-	NA	Microcephaly	Type I	NA	CMA	Del14q12	arr14q12 (28356087-32333400)*1	NA	Pathogenic	Termination
138	-	-	-	-	-	-	-	-	-	-	-	NA	Possible Microcephaly	Type I	Intrauterine growth retardation	CMA	DupXp11.22p11.21	arrXp11.22p11.21 (52903258-57544137)*3	NA	Pathogenic	Termination
139	-	-	-	-	-	-	-	-	-	-	-	NA	Microcephaly	Type I	Intrauterine growth retardation	CMA	Del16p11.2	arr16p11.2 (28763835-29051191)*1	NA	Pathogenic	Termination
140	-	-	-	-	-	-	-	-	-	-	-	NA	Possible Microcephaly	Type I	Absent right kidney, cystic mass in the pelvic	CMA	Del16p13.3	arr16p13.3 (3827552-3935836)*1	NA	Likely pathogenic	Termination
141	-	-	-	-	-	-	-	-	-	-	-	NA	Microcephaly	Type I	Intrauterine growth retardation	CMA	Dup2q13	arr2q13 (111371701-113127751)*3	NA	Likely pathogenic	Termination
142	-	-	-	-	-	-	-	-	-	-	-	NA	Possible Microcephaly	Type I	Intrauterine growth retardation, persistent left superior vena cava, single umbilical artery	CMA	Mosaic monosomy X	arr(X)*1.3-1.5, arr(Y)*0	NA	Pathogenic	Termination
143	-	-	-	-	-	-	-	-	-	-	-	NA	Possible Microcephaly	Type I	Intrauterine growth retardation, ventricular septal defect	CMA	Mosaic trisomy 14	arr(14)*2.1-2.3	NA	Pathogenic	Termination
144	-	-	-	-	-	-	-	-	-	-	-	NA	Possible Microcephaly	Type I	Intrauterine growth retardation	CMA	Mosaic trisomy 22	arr(22)*2.2–2.4	NA	Pathogenic	Termination
145	-	-	-	-	-	-	-	-	-	-	-	NA	Microcephaly	Type I	Intrauterine growth retardation, single umbilical artery	CMA	Mosaic trisomy 16	arr(16)*2.1–2.4	NA	Pathogenic	Termination
146	-	-	-	-	-	-	-	-	-	-	-	NA	Microcephaly	Type I	Intrauterine growth retardation, cardiac enlargement, pericardial effusion	CMA	Trisomy 16	arr(16)*3	NA	Pathogenic	Termination
147	-	-	-	-	-	-	-	-	-	-	-	NA	Microcephaly	Type I	Intrauterine growth retardation, holoprosencephaly, beak-like nose, cleft, HLHS, renal effusion, pyelic separation	CMA	Trisomy 13	arr(13)*3	NA	Pathogenic	Termination
148	-	-	-	-	-	-	-	-	-	-	-	NA	Possible Microcephaly	Type I	Intrauterine growth retardation, oligohydramios	CMA	Triploidy	arr(1-22, X)*3	NA	Pathogenic	Termination
149	-	-	-	-	-	-	-	-	-	-	-	NA	Microcephaly, Pachygyria	Type I +II	Intrauterine growth restriction	WES	ASPM	NM_018136:c.9032G>A(p.W3011*); .9862G >T(p.E3288*)	Pat+Mat	Likely pathogenic	Termination
150	-	-	-	-	-	-	-	-	-	-	-	NA	Microcephaly, Lissencephaly	Type I +II	NA	WES	ASPM	NM_018136:c.10060C>T(p.R3354*); c.6854_6855delTC (p.L2285QfsX32)	Pat+Mat	Pathogenic	Termination
151	-	-	-	-	-	-	-	-	-	-	-	NA	Microcephaly	Type I	Agenesis of the corpus callosum, sloping forehead	WES	KIF11	NM_004523:c.1294_1296del(p.E432del)	De novo	Likely pathogenic	Termination
152	-	-	-	-	-	-	-	-	-	-	-	NA	Microcephaly	Type I	Agenesis of the corpus callosum	WES	KIF11	NM_004523:c.1294_1296del(p.E432del)	De novo	Likely pathogenic	Termination
153	-	-	-	-	-	-	-	-	-	-	-	NA	Microcephaly	Type I	Agenesis of the corpus callosum	WES	TUBA1A	NM_006009:c.1265G>A(p.R422H)	NA	Pathogenic	Termination
154	-	-	-	-	-	-	-	-	-	-	-	NA	Possible Microcephaly	Type I	Intrauterine growth restriction, oligohydramnios, absent right kidney	WES	TUBB3	NM_006086:c.826C>T(p.R276W)	De novo	Likely pathogenic	Termination
155	-	-	-	-	-	-	-	-	-	-	-	NA	Possible Microcephaly	Type I	Holoprosencephaly	WES	SHH	NM_000193:c.701T>C(p.L234P)	Mat	Likely pathogenic	Termination
156	-	-	-	-	-	-	-	-	-	-	-	NA	Microcephaly	Type I	Intrauterine growth restriction	WES	BRAT1	NM_152743:c.1321→1_1321→15delGTGAGTGTGTTCTGT; c.706delC(p.L236Cfs*5)	Pat+Mat	Likely pathogenic	Termination
157	-	-	-	-	-	-	-	-	-	-	-	NA	Microcephaly	Type I	NA	WES	LMNB1	NM_005573:c.269G>C(p.R90P)	De novo	Likely pathogenic	Termination
158	-	-	-	-	-	-	-	-	-	-	-	NA	Possible Microcephaly	Type I	Intrauterine growth restriction, polyhydramnios	WES	STAG1	NM_005862:c.1118G>A(p.R373Q)	De novo	Pathogenic	Termination
159	-	-	-	-	-	-	-	-	-	-	-	NA	Possible Microcephaly, Pachygyria	Type I +II	Lateral ventricle broadening, polyhydramnios	WES	PDHA1	NM_000284:c.934_940del(p.S312Vfs*12)	De novo	Pathogenic	Termination
160	-	-	-	-	-	-	-	-	-	-	-	NA	Possible Microcephaly	Type I	Intrauterine growth restriction	WES	IGF2	NM_000612:c.173G>A(p.R58H)	De novo	Likely pathogenic	Live birth
161	-	-	-	-	-	-	-	-	-	-	-	NA	Microcephaly	Type I	Glossoptosis, Cleft palate, polyhydramnios	WES	COL11A1	NM_001854:c.1684-1G>C	De novo	Likely pathogenic	Termination
162	-	-	-	-	-	-	-	-	-	-	-	NA	Microcephaly	Type I	ASP	WES	RNU4ATAC	NR_023343:n.29T>C; n.51G >A	Pat+Mat	Likely pathogenic	Termination
163	-	-	-	-	-	-	-	-	-	-	-	NA	Possible Microcephaly	Type I	Flat face, thickened soft tissue of nasal bone, double outlet right ventricle, ventricular septal defect	WES	PQBP1	NM_001032382.2: c.459_462del (p.R153Sfs*41)	Mat	Pathogenic	Termination
164	-	-	-	-	-	-	-	-	-	-	-	NA	Microcephaly	Type I	persistent left superior vena cava, subependymal cysts, cardiac enlargement, pericardial effusion	WES	ACTB	NM_001101:c.773C >G(p.P258R)	De novo	Likely pathogenic	Live birth
165	38008077	10.1159/000535509	Su XR	Prenatal Ultrasound Diagnosis of Megalencephaly-Polymicrogyria-Polydactyly-Hydrocephalus Syndrome with Persistent Hyperplastic Primary Vitreous: A Case Report	Fetal Diagn Ther. 2024;51(2):154-158. doi: 10.1159/000535509. Epub 2023 Nov 26.	2024	China	Case report	1	1	-	23	Megalencephaly	Type I	Ventriculomegaly, polyhydramnios	WES	AKT3	c.49(exon3)G>A (p.Glu17Lys)	De novo	Pathogenic	Termination
166	37900678	10.3389/fped.2023.1273789	Zhu L	Case report: A compound heterozygous mutations in ASNS broadens the spectrum of asparagine synthetase deficiency in the prenatal diagnosis	Front Pediatr. 2023 Oct 13;11:1273789. doi: 10.3389/fped.2023.1273789. eCollection 2023.	2023	China	Case report	1	1	-	24	Microcephaly	Type I	Brain dysplasia	WES	ASNS	c.97C>T p.(R33C), c.1031-2_1033del	Pat+Mat	Likely pathogenic	Termination
167	37804319	10.1093/brain/awad347	Chevrollier A	Homozygous MFN2 variants causing severe antenatal encephalopathy with clumped mitochondria	Brain. 2024 Jan 4;147(1):91-99. doi: 10.1093/brain/awad347.	2024	France	Case report	1	1	-	27	Lissencephaly, polymicrogyria	Type II	Cerebellar atrophy	WGS	MFN2	NM_014874.4: c.1717-274_1734del	Pat+Mat	Pathogenic	Termination
168	37635087	10.1080/14767058.2023.2250895	Guo H	Genetic and prenatal diagnosis of a Chinese pedigree with pathogenic TOE1 variants causing pontocerebellar hypoplasia type 7	J Matern Fetal Neonatal Med. 2023 Dec;36(2):2250895. doi: 10.1080/14767058.2023.2250895.	2023	China	Case report	1	1	-	23	Microcephaly	Type I	Cerebral anomalies, enlarged ventricles	WES	TOE1	c.716T>C (p. Phe239Ser), c.955C>T (p. His319Tyr)	Pat+Mat	Pathogenic	Termination
169	37414745	10.1080/14767058.2023.2232075	Fantasia I	Obliterated cavum septi pellucidi: is it always a benign finding? A case report and narrative review of the literature	J Matern Fetal Neonatal Med. 2023 Dec;36(2):2232075. doi: 10.1080/14767058.2023.2232075.	2023	Italy	Case report	1	1	-	20	polymicrogyria	Type II	NA	Panel	PTEN	c.293G>A (p. Gly98Ser)	De novo	Pathogenic	Death
	37326029	10.1016/j.gim.2023.100915	Drexler KA	Association of deep phenotyping with diagnostic yield of prenatal exome sequencing for fetal brain abnormalities	Genet Med. 2023 Oct;25(10):100915. doi: 10.1016/j.gim.2023.100915. Epub 2023 Jun 13.	2023	USA	Case series	4	4	-	-	-		-	-	-	-	-	-	-
170	-	-	-	-	-	-	-	-	-	-	-	NA	Smooth brain	Type II	Arthrogryposis; micrognathia; bilateral pleural effusion; skin edema; VSD; polyhydramnios	WES	MUSK	NM_005592.3: c.1724T>C [p.Ile575Thr]/ c.2408A>G [p.Tyr803Cys]	NA	Pathogenic	Termination
171	-	-	-	-	-	-	-	-	-	-	-	NA	Cortical dysplasia	Type III	Absent cavum septum pellucidum, cardiac defect; hydronephrosis; hypoplastic nasal bone; hydrops; polyhydramnios	WES	PTPN11	NM_002834.4: c.1381G>A [p.Ala461Thr]	De novo	Pathogenic	NA
171	-	-	-	-	-	-	-	-	-	-	-	NA	Microcephaly	Type I	Small cerebellum <1%, brachycephaly; low set ears; abnormal profile with micrognathia; sloped forehead; possible heart defect	WES	EFTUD2	NM_004247.3: c.2698_2701delGTCT [p.Val900fs]	De novo	Pathogenic	NA
173	-	-	-	-	-	-	-	-	-	-	-	NA	Microcephaly	Type I	Cerebellar hypoplasia <1%ile at 18 weeks,Hypoplastic corpus callosum,Echogenic bowel	WES	EFTUD2	NM_004247.3: c.1187T>C [p.Leu396Pro]	De novo	Pathogenic	NA
	37229200	10.3389/fgene.2023.1112153	Wang Y	Genetic diagnosis of fetal microcephaly at a single tertiary center in China	Front Genet. 2023 May 9;14:1112153. doi: 10.3389/fgene.2023.1112153. eCollection 2023.	2023	China	Cohort study	224	38	0.1696	-	-		-	-	-	-	-	-	-
174	-	-	-	-	-	-	-	-	-	-	-	NA	Microcephaly	Type I	Ventricular septal defect, Pulmonary atresia	CMA	Del17p13.3	arr17p13.3p13.2(525–5874,254)×1	De novo	Pathogenic	Termination
175	-	-	-	-	-	-	-	-	-	-	-	NA	Microcephaly	Type I	NA	CMA	Trisomy 21	arr21q11.2q22.3(15,006,457–48,097,372)×3	De novo	Pathogenic	Termination
176	-	-	-	-	-	-	-	-	-	-	-	NA	Microcephaly	Type I	Macrogyria	CMA	Del17p13.3	arr17p13.3p13.2(526–3522,432)x1	NA	Pathogenic	Termination
177	-	-	-	-	-	-	-	-	-	-	-	NA	Microcephaly	Type I	Cerebellar vermis missing	CMA	Dup13q11q34	arr13q11q34(19,436,286–115,107,733)×3	De novo	Pathogenic	Termination
178	-	-	-	-	-	-	-	-	-	-	-	NA	Microcephaly	Type I	Callosal dysplasia	CMA	Dup17q12	arr17q12(34,822,465–36,378,678)×3	De novo	Likely pathogenic	Termination
179	-	-	-	-	-	-	-	-	-	-	-	NA	Microcephaly	Type I	NA	CMA	DelXp22.31	arrXp22.31(6885115–7775,073)×0	De novo	Pathogenic	Termination
180	-	-	-	-	-	-	-	-	-	-	-	NA	Microcephaly	Type I	Ventricular septal defect	CMA	Del7q36.3	arr7q36.3(158,136,163–159,119,707)×1	Pat	Pathogenic	Termination
181	-	-	-	-	-	-	-	-	-	-	-	NA	Microcephaly	Type I	moderate speech delay, cryptorchidism	WES	KNL1	c.5184dup (p.Ile1729fs)	De novo	Pathogenic	NA
182	-	-	-	-	-	-	-	-	-	-	-	NA	Microcephaly	Type I	Ventricular septal defect, hyperopia, astigmatism, mild global developmental delay	WES	ANKRD11	c.3223G>A (p. E1075K)	De novo	Pathogenic	NA
183	-	-	-	-	-	-	-	-	-	-	-	NA	Microcephaly	Type I	moderate global developmental delay, Seizure, spastic hemiparesis	WES	HDAC8	c.490C>T (p. Arg164Ter)	De novo	Pathogenic	NA
184	-	-	-	-	-	-	-	-	-	-	-	NA	Microcephaly	Type I	pulmonary atresia, patent ductus arteriosus, mild feeding difficulties	WES	MYO18B	c.4087C>T (p. Arg1363Ter); c.3639G>A (p. Gly1213 = )	Pat+Mat	Likely pathogenic, Variants of unknown significance	NA
185	-	-	-	-	-	-	-	-	-	-	-	NA	Microcephaly	Type I	blind, Retinal detachment, moderate global developmental delay, vesicoureteral reflux	WES	TUBGCP6	c.2066–6A>G; c.4485–31_4485-22delGCCCGCCCTG	Pat+Mat	Likely pathogenic, Variants of unknown significance	NA
186	-	-	-	-	-	-	-	-	-	-	-	NA	Microcephaly	Type I	severe global developmental delay, decreased reflexes, congenital cataract, hepatomegaly	WES	OSGEP	c.974G>A (p. Arg325Gln); c.740G>A (p. Arg247Gln)	Pat+Mat	Likely pathogenic, Variants of unknown significance	NA
187	-	-	-	-	-	-	-	-	-	-	-	NA	Microcephaly	Type I	mild global developmental delay, mild intellectual disability, hypotonia, failure to thrive, short stature, mild truncal adiposity	WES	SLC26A4	c.1174A>T (p. Asn392Tyr); c.919–2A>G	Pat+Mat	Pathogenic, Pathogenic	NA
188	-	-	-	-	-	-	-	-	-	-	-	NA	Microcephaly	Type I	moderate speech delay, Mild global developmental delay, electroencephalogram abnormalities, growth deficiency	WES	SKIV2L	c.1120C>T (p. Arg374Ter)	Pat+Mat	Pathogenic	NA
189	-	-	-	-	-	-	-	-	-	-	-	NA	Microcephaly	Type I	moderate global developmental delay, severe progressive optic atrophy, hearing loss	WES	COL1A2	c.1072G>A (p. Gly358Ser)	De novo	Pathogenic	NA
190	-	-	-	-	-	-	-	-	-	-	-	NA	Microcephaly	Type I	distal spasticity, neurogenic clubfeet, growth deficiency, hemivertebra	WES	EBP	c.328C>T (p. Arg110Ter)	De novo	Pathogenic	NA
191	-	-	-	-	-	-	-	-	-	-	-	NA	Microcephaly	Type I	mild global developmental delay, generalized hypotonia, Ventricular septal defect, torticollis	WES	DOCK6	c.807-1G>A; c.377 + 5G>A	Pat+Mat	Likely pathogenic, Variants of unknown significance	NA
192	-	-	-	-	-	-	-	-	-	-	-	NA	Microcephaly	Type I	moderate global developmental delay, 2 episodes of seizure, inappropriate laughter, PA, muscular hypotonia	WES	ZEB2	c.436G>T (p. Glu146Ter)	De novo	Pathogenic	NA
193	-	-	-	-	-	-	-	-	-	-	-	NA	Microcephaly	Type I	mild–moderate motor developmental delay, Ventricular septal defect, mild speech delay, short stature, behavior abnormalities, recurrent infections	WES	TRIO	c.5302C>T (p. Arg1768Trp)	De novo	Likely pathogenic	NA
194	-	-	-	-	-	-	-	-	-	-	-	NA	Microcephaly	Type I	moderate–severe global developmental delay, pulmonary stenosis, muscular hypotonia, Ventricular septal defect	WES	NIPBL	c.6983C>A (p. Thr2328Lys)	De novo	Pathogenic	NA
195	-	-	-	-	-	-	-	-	-	-	-	NA	Microcephaly	Type I	moderate–severe global developmental delay, moderate–severe intellectual disability, Ventricular septal defect, Hemivertebra	WES	FANCI	c.3042C>G (p. Cys1014Trp)	Pat	Pathogenic	NA
196	-	-	-	-	-	-	-	-	-	-	-	NA	Microcephaly	Type I	severe global developmental delay, severe intellectual disability, intermittent hyperventilation, distal hypertonia, short stature	WES	PDHA1	c.1142_1145dupATCA (p. Trp383SerfsTer6)	De novo	Pathogenic	NA
197	-	-	-	-	-	-	-	-	-	-	-	NA	Microcephaly	Type I	severe global developmental delay, stereotypic movements, tonus dysregulation, feeding difficulties	WES	NIPBL	c.6983C>A (p. Thr2328Lys)	De novo	Likely pathogenic	NA
198	-	-	-	-	-	-	-	-	-	-	-	NA	Microcephaly	Type I	developmental delay, ventricular septal defect, muscular hypotonia	WES	CLCN5	c.934-1G>T	Mat	Likely pathogenic	NA
199	-	-	-	-	-	-	-	-	-	-	-	NA	Microcephaly	Type I	Learning disability, myopia, short stature, attention deficit–hyperactivity disorder, short stature	WES-CNV	Del13q14.2q32.1	chr13:49833482–96743823 (46.9Mb deletion)	De novo	Pathogenic	NA
200	-	-	-	-	-	-	-	-	-	-	-	NA	Microcephaly	Type I	Fine motor problems, ventricular septal defect, moderate–severe speech delay, pulmonary atresia	WES	NIPBL	c.1285G>A (p. Val429Ile)	NA	Pathogenic	NA
201	-	-	-	-	-	-	-	-	-	-	-	NA	Microcephaly	Type I	Severe global developmental delay, pain insensitivity, inappropriate laughter, cyanotic seizures	WES	UBE3A	c.2576_2577delAA (p. K859RfsX24)	De novo	Pathogenic	NA
202	-	-	-	-	-	-	-	-	-	-	-	NA	Microcephaly	Type I	Severe global developmental delay, hypotonia, seizures, mild speech delay	WES	CASK	c.1889_1895delTCATCCC (p. Leu630ProfsTer51)	De novo	Pathogenic	NA
203	-	-	-	-	-	-	-	-	-	-	-	NA	Microcephaly	Type I	Moderate global developmental delay, ventricular septal defect, recurrent subfebrile temperature, short stature, joint laxity	WES	PHC1	c.100C>T (p. Arg34Ter); c.2041+3_2041+6delGAGT	De novo, Mat	Pathogenic, Variants of unknown significance	NA
204	-	-	-	-	-	-	-	-	-	-	-	NA	Microcephaly	Type I	Mild–moderate developmental delay, strabismus, short stature, joint laxity, vesicoureteral reflux due to renal tubular ectasia, ventricular septal defect, chronic obstipation, muscular hypotonia	WES	TUBB2A	c.1162A>G (p. Met388Val)	De novo	Likely pathogenic	NA
205	-	-	-	-	-	-	-	-	-	-	-	NA	Microcephaly	Type I	Mild–moderate motor developmental delay, short stature	WES-CNV	Del7q11.23	1.44 Mb deletion	De novo	Pathogenic	NA
206	-	-	-	-	-	-	-	-	-	-	-	NA	Microcephaly	Type I	Mild–moderate global developmental delay, cyanotic seizures, tonus dysregulation, short stature	WES	WDR62	c.321dupT (p. Asn108Ter)	Pat	Likely pathogenic	NA
207	-	-	-	-	-	-	-	-	-	-	-	NA	Microcephaly	Type I	Fine motorproblems, moderate intellectual disability, dysmetria,moderate–severe speech delay, ventricular septal defect, short stature	WES	PEX1	c.2966T>C (p. Ile989Thr); c.1285G>A (p. Val429Ile)	Pat+Mat	Likely pathogenic, Variants of unknown significance	NA
208	-	-	-	-	-	-	-	-	-	-	-	NA	Microcephaly	Type I	Moderate global developmental delay, pulmonary atresia, short stature	WES	LAGE3	c.184A>G (p. Ile62Val)	Mat	Likely pathogenic	NA
209	-	-	-	-	-	-	-	-	-	-	-	NA	Microcephaly	Type I	Moderate global developmental delay, short stature	WES-CNV	Del17p13.3	3.51 Mb deletion	De novo	Pathogenic	NA
210	-	-	-	-	-	-	-	-	-	-	-	NA	Microcephaly	Type I	Fine motor problems, Mild speech delay, short stature, right plagiocephaly	WES	FANCI	c.3187–2A>G; c.3015G>C (p. Gln1005His)	De novo, Pat	Likely pathogenic, Variants of unknown significance	NA
211	-	-	-	-	-	-	-	-	-	-	-	NA	Microcephaly	Type I	Moderate–severe global developmental delay, moderate intellectual disability, Dysmetria, short stature, bilateral cryptorchidism	WES	PPFIBP1	c.403C>T (p. Arg135Ter)	De novo	Pathogenic	NA
	37204857	10.1002/uog.26254	Zhi Y	Prenatal exome sequencing analysis in fetuses with central nervous system anomalies	Ultrasound Obstet Gynecol. 2023 Nov;62(5):721-726. doi: 10.1002/uog.26254.	2023	China	Case report	3	3	-	-	-		-	-	-	-	-	-	-
212	-	-	-	-	-	-	-	-	-	-	-	NA	Lissencephaly	Type II	Aplasia/Hypoplasia of the corpus callosum, Arachnoid cyst, Cerebellar vermis hypoplasia	WES	OFD1	NM_003611.3: c.839_840del(p.Lys280ArgfsTer28)	De novo	Pathogenic	Termination
213	-	-	-	-	-	-	-	-	-	-	-	NA	Lissencephaly	Type II	Aplasia/Hypoplasia of the corpus callosum, Pulmonary artery stenosis	WES	CHD7	NM_017780.4: c.8135_8136dup (p.Gly2713ArgfsTer35)	De novo	Likely Pathogenic	Termination
214	-	-	-	-	-	-	-	-	-	-	-	NA	Lissencephaly	Type II	Aplasia/Hypoplasia of the corpus callosum, Arachnoid cyst, Hypertelorism	WES	SHH	NM_000193.4: c.641_657del (p.Leu214ProfsTer103)	Mat	Likely Pathogenic	Termination
	36935194	10.3760/cma.j.cn112141-20221102-00675	Liao XF	[Genetic diagnosis of microcephaly]	Zhonghua Fu Chan Ke Za Zhi. 2023 Mar 25;58(3):178-184. doi: 10.3760/cma.j.cn112141-20221102-00675.	2023	China	Case report	2	2	-	-	-		-	-	-	-	-	-	-
215	-	-	-	-	-	-	-	-	-	-	-	23	Microcephaly	Type I	Aplasia/Hypoplasia of the corpus callosum	CMA	Del4p16.3	arr4p16.3(331773-3769722)*1	NA	Pathogenic	Live birth
216	-	-	-	-	-	-	-	-	-	-	-	37.9	Microcephaly	Type I	NA	WES	ASPM	NM-018136.4: c.3385A>T (p.Lys1129Ter), c.1761_1762delAG (p.Arg587SerfsTer23)	Pat+Mat	Likely Pathogenic, Likely Pathogenic	Termination
217	36703249	10.1002/pd.6324	Theresia KJ	Prenatal diagnosis of SMPD4 loss - A neurodevelopmental disorder with microcephaly, arthrogryposis and structural brain anomalies	Prenat Diagn. 2023 Mar;43(3):284-287. doi: 10.1002/pd.6324. Epub 2023 Feb 7.	2023	Germany	Case report	1	1	-	22	Simplified gyral pattern	Type II	Cerebellar hypoplasia,Hand clenching,Rocker bottom foot	WES	SMPD4	c.1604delT (p.Ile535Thrfs*33)	Pat+Mat	Pathogenic	Termination
218	36691917	10.1177/23247096221150637	Pereira-Nunes J	Novel Arthrogryposis Multiplex Congenita Presentation in a Newborn With Pierpont Syndrome	J Investig Med High Impact Case Rep. 2023 Jan-Dec;11:23247096221150637. doi: 10.1177/23247096221150637.	2023	Portugal	Case report	1	1	-	NA	Microcephaly	Type I	Intrauterine growth restriction, bilateral equinovarus foot	WES	TBL1XR1	c.1337A>G (p.Tyr446Cys)	De novo	Pathogenic	Developmental delay, hypotonia, feeding difficulties
219	36168972	10.20344/amp.18606	Rosado Santos R	Prenatal Diagnosis of Lissencephaly Associated with Biallelic Pathologic Variants in the COQ2 Gene	Acta Med Port. 2023 Jun 1;36(6):428-431. doi: 10.20344/amp.18606. Epub 2022 Sep 28.	2023	Portugal	Case report	1	1	-	32	Lissencephaly	Type II	Hypoplastic corpus callosum	WES	COQ2	NM_001358921.2: c.827del, p.(Lys276SerfsTer15); c.440G>A, p.(Arg147His)	Pat+Mat	Pathogenic, Likely Pathogenic	Neonatal death
	35567955	10.1016/j.ejogrb.2022.04.025	Zhang YL	Prenatal diagnosis of Miller-Dieker syndrome/PAFAH1B1-related lissencephaly: Ultrasonography and genetically investigative results	Eur J Obstet Gynecol Reprod Biol. 2022 Jul;274:28-32. doi: 10.1016/j.ejogrb.2022.04.025. Epub 2022 May 6.	2022	China	Case report	2	2	-	-	-		-	-	-	-	-	-	-
220	-	-	-	-	-	-	-	-	-	-	-	29	Microcephaly, Flat Sylvian fissure, Smooth brain surface	Type I +II	Ventriculomegaly	CMA	Del17p13.3p13.2	arr17p13.3p13.2(526–3522432)*1	De novo	Pathogenic	Termination
221	-	-	-	-	-	-	-	-	-	-	-	29	Flat Sylvian fissure, Smooth brain surface	Type II	Ventriculomegaly	CMA	Del17p13.3	arr17p13.3(1903484-3247426)*1	De novo	Pathogenic	Termination
222	35373843	10.1002/pd.6138	Rameh G	Raine syndrome: Report of a novel mutation and review of the different antenatal imaging modalities used to diagnose this disease	Prenat Diagn. 2022 May;42(5):589-600. doi: 10.1002/pd.6138. Epub 2022 Apr 14.	2022	Lebanon	Case report	1	1	-	24.9	Microcephaly	Type I	Intrauterine growth restriction (ninth percentile), calcifications in the choroidal plexus and periventricular white matter, exophthalmos, hypertelorism, severely depressed nasal bridge, severe midface hypoplasia, as well as thoracic hypoplasia (small chest)	WES	FAM20C	NM_020223: c.1363+1G>A	NA	Pathogenic	Neonatal death
223	35315040	10.3760/cma.j.cn511374-20210331-00285	Yan L	[Analysis of TUBB2B gene variant in a fetus with complex cortical dysplasia with other brain malformations-7]	Zhonghua Yi Xue Yi Chuan Xue Za Zhi. 2022 Mar 10;39(3):301-304. doi: 10.3760/cma.j.cn511374-20210331-00285.	2022	China	Case report	1	1	-	25.5	Microcephaly, lissencephaly	Type I +II	Dysgenesis of corpus callosum	WES	TUBB2B	c.758T>A(p.L253Q)	De novo	Likely pathogenic	Termination
224	34611884	10.1111/cge.14070	de Koning MA	Prenatal exome sequencing: A useful tool for the fetal neurologist	Clin Genet. 2022 Jan;101(1):65-77. doi: 10.1111/cge.14070. Epub 2021 Oct 19.	2022	Netherlands	Case report	1	1	-	31.9	Polymicrogyria	Type II	Bilateral subependymal cysts and unilateral occipital cysts, IUGR, cardiomegaly with grade 1 tricuspid insufficiency	WES	ECHS1	c.389T>A, p.(Val130Asp); c.817A>G, p.(Lys273Glu)	Pat+Mat	Pathogenic, Pathogenic	Termination
225	33933664	10.1016/j.ejmg.2021.104233	Nerakh G	CEP135 associated primary microcephaly-A rare presentation in early second trimester	Eur J Med Genet. 2021 Jul;64(7):104233. doi: 10.1016/j.ejmg.2021.104233. Epub 2021 Apr 30.	2021	India	Case report	1	1	-	19	Microcephaly	Type I	Abnormal facies, agenesis of corpus cal losum, cerebellar hypoplasia	WES	CEP135	c.2863C>T (p.Arg955Ter), c.1372_1375del (p.Lys459SerfsTer2)	Pat+Mat	Pathogenic, Pathogenic	Termination
226	33815457	10.3389/fgene.2021.530028	Candelo E	A Possible Association Between Zika Virus Infection and CDK5RAP2 Mutation	Front Genet. 2021 Mar 19;12:530028. doi: 10.3389/fgene.2021.530028. eCollection 2021.	2021	India	Case report	1	1	-	29.5	Microcephaly	Type I	Possible Arnold–Chiari malformation, compromised lateral and third ventricles, liver calcifications, bilateral pyelocaliceal dilatations, an apparent clubfoot.	WES	CDK5RAP2	c.817_818dupGA (p.Thr274LysfsTer27), c.822_823insAGGA (p.Glu275ArgfsTer16)	Pat+Mat	Likely Pathogenic, Likely Pathogenic	Live birth
227	33423263	10.3760/cma.j.cn511374-20200118-00039	Duan F	[Prenatal diagnosis and genetic analysis of a fetus with Miller-Dieker syndrome]	Zhonghua Yi Xue Yi Chuan Xue Za Zhi. 2021 Jan 10;38(1):71-73. doi: 10.3760/cma.j.cn511374-20200118-00039.	2021	China	Case Report	1	1	-	26.6	Lissencephaly	Type II	Ventricular septal defect, hydrocephalus	CMA	Del17p13.3	arr17p13.3p13.2(1-2588909)×1	NA	Pathogenic	Termination
228	33179240	10.3760/cma.j.cn511374-20190902-00443	Zhang H	[Prenatal diagnosis of a fetus with Miller-Dieker syndrome]	Zhonghua Yi Xue Yi Chuan Xue Za Zhi. 2020 Nov 10;37(11):1280-1282. doi: 10.3760/cma.j.cn511374-20190902-00443.	2020	China	Case Report	1	1	-	22.7	Abnormal morphology of lateral cerebral fissure	Type II	NA	CMA	Del17p13.3	arr17p13.3-p13.2(2233822-3646266)*1	NA	Pathogenic	Termination
229	33026665	10.1111/ahg.12407	Shi X	Prenatal diagnosis of Miller-Dieker syndrome by chromosomal microarray	Ann Hum Genet. 2021 Mar;85(2):92-96. doi: 10.1111/ahg.12407. Epub 2020 Oct 7.	2021	China	Case Report	1	1	-	29	Lissencephaly	Type II	Ventriculomegaly	CMA	Del17p13.3	arr17p13.3(525-2776809)×1	De novo	Pathogenic	Termination
230	32935482	10.1002/bdr2.1801	Abell K	Prenatal diagnosis of Proteus syndrome: Diagnosis of an AKT1 mutation from amniocytes	Birth Defects Res. 2020 Nov;112(19):1733-1737. doi: 10.1002/bdr2.1801. Epub 2020 Sep 15.	2020	USA	Case Report	1	1	-	27	Megalencephaly, polymicrogyria, gray matter heterotopia	Type I +II	Enlarged third ventricle, focally dilated and dysmorphic lateral ventricles, bilateral globe enlargement, mild asymmetry of the calvarium, focal chin soft tissue thickening, low-set ears, absent meconium in the distal colon, segmental dilation of the umbilical vein, and ambiguous genitalia	WES	AKT1	c.49G>A (p.Glu17Lys)	NA	Pathogenic	Postnatal diagnosis confirmed, patient passed away at 6 months
231	32926442	10.1002/pd.5829	Santirocco M	Chromosomal microarray analysis in fetuses with central nervous system anomalies: An 8-year long observational study from a tertiary care university hospital	Prenat Diagn. 2021 Jan;41(1):123-135. doi: 10.1002/pd.5829. Epub 2020 Sep 30.	2021	Spain	Case Report	1	1	-	20	Abnormal sulcation	Type II	Cleft lip	CMA	Del1p36.33p36.32	arr1p36.33p36.32(794596-4458182)*1	De novo	Pathogenic	Termination
232	32721143	10.1515/jpm-2020-0048	Pasternak Y	The yield of chromosomal microarray testing for cases of abnormal fetal head circumference	J Perinat Med. 2020 Apr 28;48(6):553-558. doi: 10.1515/jpm-2020-0048.	2020	Israel	Cohort study	53	1	0.0189	28	Microcephaly	Type I	Abnormal brain structure, cerebellar hypoplasia	CMA	Deletion 16p13.3	arr16p13.3(7,400,982-7,803,429)×1	NA	Likely pathogenic	NA
233	32677110	10.1002/jcla.23434	Song T	Detection of submicroscopic chromosomal aberrations by chromosomal microarray analysis for the prenatal diagnosis of central nervous system abnormalities	J Clin Lab Anal. 2020 Oct;34(10):e23434. doi: 10.1002/jcla.23434. Epub 2020 Jul 16.	2020	China	Case Report	1	1	-	NA	Lissencephaly	Type II	Nasal bone dysplasia	CMA	Del6p21.1	arr6p21.1(44,032,138-45,486,795)*1	NA	Pathogenic	Termination
234	31608932	10.1093/brain/awz272	Chatron N	A novel lethal recognizable polymicrogyric syndrome caused by ATP1A2 homozygous truncating variants	Brain. 2019 Nov 1;142(11):3367-3374. doi: 10.1093/brain/awz272.	2019	France	Case report	1	1	-	NA	Microcephaly, polymicrogyria, smooth cortical surface	Type I +II	Polyhydramnios	WES	ATP1A2	NM_000702.3: c.295_296dupTC, p.(Ile100Profs71)	NA	Pathogenic	Termination
235	31568861	10.1016/j.ejmg.2019.103775	De Graer C	Novel features of PIK3CA-Related Overgrowth Spectrum: Lesson from an aborted fetus presenting a de novo constitutional PIK3CA mutation	Eur J Med Genet. 2020 Apr;63(4):103775. doi: 10.1016/j.ejmg.2019.103775. Epub 2019 Sep 27.	2020	Belgium	Case Report	1	1	-	34	Megalencephaly	Type I	Diaphragmatic hernia, polyhydramnios	WES	PIK3CA	c.1030G>A p.(Val344Met)	De novo	Pathogenic	Termination
236	30585108	10.1080/15513815.2018.1538273	Wang H	De Novo Mutated TUBB2B Associated Pachygyria Diagnosed by Medical Exome Sequencing and Long-Range PCR	Fetal Pediatr Pathol. 2019 Feb;38(1):63-71. doi: 10.1080/15513815.2018.1538273. Epub 2018 Dec 26.	2019	China	Case Report	1	1	-	28	Pachygyria	Type II	absence of corpus callosum, cerebellar hypoplasia	WES	TUBB2B	c.862G>A p.(E288K)	De novo	Likely pathogenic	Termination
237	28686357	10.1002/ajmg.a.38347	Harel T	Homozygous null variant in CRADD, encoding an adaptor protein that mediates apoptosis, is associated with lissencephaly	Am J Med Genet A. 2017 Sep;173(9):2539-2544. doi: 10.1002/ajmg.a.38347. Epub 2017 Jul 7.	2017	Israel	Case Report	1	1	-	24	Lissencephaly	Type II	Ventriculomegaly	WES	CRADD	NM_003805.5: c.52_59del, p.(Ala18IlefsTer47)	Pat+Mat	Pathogenic	Termination
